# Supplementary material for: Peptidoglycan biosynthesis is driven by lipid transfer along enzyme-substrate affinity gradients
Source: Nat Commun. 2022 Apr 27;13:2278. doi: 10.1038/s41467-022-29836-x (PMC9046198; doi:10.1038/s41467-022-29836-x)
Supplement: Supplementary file 4 — Source Data [file 41467_2022_29836_MOESM4_ESM.xlsx]

## Sheet: Fig. 1c
	Fig. 1c
		monomer					dimer
		experiment 1	experiment 2	experiment 3	mean	SD	experiment 1	experiment 2	experiment 3	mean	SD
	MraY (no ligand added)	0.531119	0.474654	0.610212	0.538667	0.0678258	0.468881	0.525346	0.389788	0.461333	0.0678258
	MraY+UM5	0.407675	0.430108	0.478469	0.438667	0.0357957	0.592325	0.569892	0.521531	0.561333	0.0357957
	MraY+(C55P)	0.252625	0.223951	0.236888	0.238	0.0145258	0.747375	0.776049	0.763112	0.762	0.0145258
	MraY+lipid I	0.280653	0.439924	0.392135	0.371	0.0815537	0.719347	0.560076	0.607865	0.629	0.0815537
	MraY+tunicamycin	0.391726	0.416643	0.44202	0.417	0.025	0.608274	0.583357	0.55798	0.583	0.025
	MraY+POPG	0.378752	0.472937	0.486703	0.446333	0.058731	0.621248	0.527063	0.513297	0.553667	0.058731

## Sheet: Fig. 2b
	Fig. 2b
		monomer					dimer
		experiment 1	experiment 2	experiment 3	mean	SD	experiment 1	experiment 2	experiment 3	mean	SD
	MraY (no ligand added)	0.30989	0.324277	0.316802	0.31699	0.0071955	0.69011	0.675723	0.683198	0.68301	0.0071955
	MraY+UM5	0.354055	0.484919	0.424484	0.421153	0.0654954	0.645945	0.515081	0.575516	0.578847	0.0654954
	MraY+(C55P)	0.317796	0.302953	0.330181	0.316977	0.0136322	0.682204	0.697047	0.669819	0.683023	0.0136322
	MraY+lipid I	0.608236	0.61161	0.653637	0.624494	0.0252951	0.391764	0.38839	0.346363	0.375506	0.0252951
	MraY+tunicamycin	0.95048	0.969556	0.940645	0.95356	0.0146994	0.04952	0.0304441	0.0593547	0.0464396	0.0146994
	MraY+POPG	0.910581	0.945626	0.920387	0.925531	0.0180803	0.089419	0.0543735	0.0796134	0.0744687	0.0180803

## Sheet: Fig. 4b
	Fig. 4b
		MurG vs. lipid I
	[Lipid I] (μM)	First binding event (1x lipid I)					Second binding event (2x lipid I)
		experiment 1	experiment 2	experiment 3	mean	SD	experiment 1	experiment 2	experiment 3	mean	SD
	0	0	0	0	0	0	0	0	0	0	0
	1	0.0831576	0.0727003	0.0808824	0.0789134	0.00549967	0	0	0	0	0
	1.25	0.236408	0.204771	0.228574	0.223251	0.0164763	0	0	0	0	0
	1.5	0.229525	0.232599	0.285357	0.24916	0.0313849	0	0	0	0	0
	2.5	0.378843	0.364595	0.356582	0.366674	0.0112752	0	0	0	0	0
	3.75	0.579341	0.546687	0.590702	0.572243	0.0228498	0.051851	0.043899	0.0447752	0.0468417	0.00436021
	5	0.735565	0.654622	0.68738	0.692522	0.0407157	0.103715	0.107096	0.120704	0.110505	0.00899298
	6.5	0.705517	0.692761	0.658545	0.685607	0.0242895	0.146254	0.125251	0.128614	0.133373	0.0112811
	7.5	0.732118	0.680087	0.640656	0.684287	0.0458754	0.141592	0.135677	0.126658	0.134642	0.00752058
	8.5	0.646705	0.69847	0.690751	0.678642	0.0279263	0.121516	0.0843054	0.0847551	0.0968588	0.0213548
	10	0.642302	0.64433	0.577968	0.621533	0.0377424	0.174385	0.180735	0.196451	0.183857	0.0113597
	11.25	0.75092	0.760283	0.75959	0.756931	0.00521717	0.115041	0.136091	0.126168	0.125766	0.0105306
	12.5	0.578302	0.571919	0.586476	0.578899	0.00729687	0.238492	0.225107	0.217465	0.227021	0.0106432
	15	0.696476	0.691946	0.649351	0.679257	0.0259989	0.215977	0.206823	0.234091	0.218964	0.0138773
	20	0.687805	0.632471	0.684697	0.668324	0.0310888	0.196506	0.203782	0.188702	0.19633	0.00754137
	25	0.589171	0.508544	0.526039	0.541251	0.0424118	0.210157	0.388835	0.380559	0.326517	0.100856
		MurG vs. lipid II
	[Lipid II] (μM)	First binding event (1x lipid II)					Second binding event (2x lipid II)
		experiment 1	experiment 2	experiment 3	mean	SD	experiment 1	experiment 2	experiment 3	mean	SD
	0	0	0	0	0	0	0	0	0	0	0
	1	0.033074	0.0288936	0.0381481	0.0333719	0.00463443	0	0	0	0	0
	1.5	0.101364	0.103807	0.0997869	0.101653	0.00202568	0	0	0	0	0
	2.5	0.22179	0.233364	0.204898	0.220017	0.0143156	0	0	0	0	0
	3.5	0.260081	0.242789	0.272621	0.258497	0.0149791	0	0	0	0	0
	5	0.293935	0.300798	0.229039	0.274591	0.0395981	0	0	0	0	0
	7.5	0.277223	0.380428	0.299776	0.319142	0.0542598	0.0565686	0.102139	0.0725582	0.0770886	0.0231206
	10	0.307601	0.323604	0.384464	0.338556	0.0405546	0.110477	0.163938	0.225096	0.166504	0.0573522
	12.5	0.395446	0.374744	0.384385	0.384858	0.0103594	0.272291	0.289402	0.25553	0.272408	0.0169362
	17.5	0.429308	0.414143	0.444722	0.429391	0.0152893	0.23985	0.273975	0.291757	0.268527	0.0263791
	20	0.381725	0.399352	0.396233	0.392437	0.00940652	0.237129	0.22372	0.249967	0.236939	0.0131245
	25	0.381066	0.349423	0.343553	0.358014	0.0201782	0.435685	0.435466	0.453643	0.441598	0.0104318

## Sheet: Supplementary Fig. 6c
	Supplementary Fig. 6c
	wild-type MraY
	[C55P] (μM)	Experiment 1	Experiment 2	Experiment 3	Mean	SD
	5	0.12465	0.12026	0.126714	0.123875	0.0032958
	10	0.150166	0.155548	0.157895	0.154536	0.00396262
	15	0.277457	0.256837	0.249644	0.261312	0.0144365
	20	0.291885	0.360246	0.324324	0.325485	0.0341951
	30	0.456522	0.465755	0.393939	0.438739	0.039071
	Q260/R340A MraY
		Experiment 1	Experiment 2	Experiment 3	Mean	SD
	5	0.0412272	0.0487062	0.0398464	0.0432599	0.00476689
	10	0.0837456	0.0889213	0.0762125	0.0829598	0.00639075
	15	0.143396	0.142441	0.147485	0.14444	0.00267963
	20	0.168261	0.182071	0.187058	0.17913	0.00973758
	30	0.320837	0.343789	0.326735	0.330454	0.0119193

## Sheet: Supplementary Fig. 9e
		Spplementary Fig. 9e (insert)
			angle 1		angle 2		angle 3		angle 4
			AT	CG	AT	CG	AT	CG	AT	CG
		Minimum	50.1	47.1	23.9	44.9	12.8	2.25	0.025	0.3
		25% Percentile	78.7	69	79	69.9	66	49.3	7.98	14.5
		Median	85.7	73.9	85.2	74.8	75.4	57.2	12.5	20.8
		75% Percentile	92.1	78.6	91.1	79.7	84.5	64.1	18	27.9
		Maximum	117	102	110	101	111	94.7	74.4	58.4

## Sheet: Supplementary Fig.10
	Supplementary Fig.10a-f
		Experiment 1	Experiment 2	Experiment 3	Mean	SD
a	MraY	0.81514	0.92192	0.860297	0.865785	0.0536011
	(MraY)(C55P)	0.50065	0.39387	0.455493	0.450004	0.0536011
b	MurG	0.840595	0.830153	0.869194	0.846647	0.0202115
	(MurG)(C55P)	0.30883	0.319272	0.280232	0.302778	0.0202115
c	MraY	0.840595	0.830153	0.869194	0.846647	0.0202115
	(MraY)(lipid I)	0.315542	0.279439	0.355952	0.316978	0.0382765
c	MurG	0.19714	0.376654	0.227673	0.267156	0.0960492
	(MurG)(lipid I)	0.993336	0.813823	0.962803	0.923321	0.0960492
e	MurG	0.841946	0.930702	0.996624	0.923091	0.0776197
	(MurG)(lipid II)	0.456756	0.367999	0.302077	0.375611	0.0776197
f	MurJ	0.587197	0.504395	0.503896	0.53183	0.0479502
	(MurJ)(lipid II)	0.90534	0.988142	0.988641	0.960708	0.0479502
